# Supplementary material for: Clinicians’ Experiences of Implementing Clinical Frailty Scale Assessments in Lung Oncology Clinics: A Qualitative Interview Study
Source: Cancers (Basel). 2026 Mar 9;18(5):884. doi: 10.3390/cancers18050884 (PMC12984377; doi:10.3390/cancers18050884)
Supplement: Supplementary file 1 [file cancers-18-00884-s001.zip]

Archive with 1 entries (1 files):
- cancers-4137572-supplementary.pdf
